# Supplementary material for: The Scrapie Prevalence in a Goat Herd Is Underestimated by Using a Rapid Diagnostic Test
Source: Front Bioeng Biotechnol. 2020 Mar 12;8:164. doi: 10.3389/fbioe.2020.00164 (PMC7081731; doi:10.3389/fbioe.2020.00164)
Supplement: TABLE S1 — List of animal data with clinical signs and postmortem test results for each individual goat. [file Table_1.XLSX]

## Sheet: All goat data
Goat ID	Age [m]	Sex	Breed	Genotype 127-142-211-222-240	Tremor	Mental status	Behaviour (resting/ approached/ handled)	Menace	Scratch test	BCS	Ataxia	Loss of balance when blindfolded	Circling when blindfolded	Skin lesions	Skin lesions frequency	Hair loss	Hair loss frequency	Hair short	Short hair frequency	Clinical Status	Lat Rph LN	Submand LN	Palatine Tonsil	Med Rph LN	Prescap LN	Prefem LN	Spleen	Distal Ileum	RAMALT	Mes LN	Bio-RAD Elisa	ELISA OD value	ELISA OD Cut-off	ELISA Batch Number	WB	IHC obex	Time arrival-exam [d]	Time exam-death [d]
G16-2060	60	F	Saanen	GS-IM-RR-QQ-PP	No	Normal	Normal	Normal	Negative	Poor	No	No	No	No	None	No	None	No	None	no signs	Neg	Neg	Neg	Neg	Neg	Neg	Neg	Neg	Neg	Neg	Neg	0.018	0.235	706	Neg	Neg	38	28
G16-2061	24	F	GG	GG-IM-RR-QQ-PP	No	Normal	Normal	Normal	Negative	Good	No	No	No	No	None	No	None	No	None	no signs	Neg	Neg	Neg	Neg	Neg	Neg	Neg	Neg	Neg	Neg	Neg	0.038	0.235	706	Neg	Neg	38	17
G16-2062	36	F	Togg	GG-II-RR-QQ-SP	No	Normal	Normal	Normal	Negative	Good	No	No	No	No	None	Yes	One	No	None	no signs	Neg	Neg	Neg	Neg	Neg	Neg	Neg	Neg	Neg	Neg	Neg	0.018	0.231	715	Neg	Neg	36	2
G16-2063	36	F	Saanen	GG-II-RR-QQ-PP	No	Normal	Normal	Exaggerated	Negative	Good	No	No	No	No	None	Yes	One	Yes	More than one	inconclusive	Neg	Neg	Neg	Neg	Neg	Neg	Neg	Neg	Neg	Neg	Neg	0.021	0.231	715	Neg	Neg	38	17
G16-2064	36	F	Togg	GG-IM-RR-QQ-PP	No	Normal	Normal	Normal	Negative	Good	No	No	No	No	None	No	None	No	None	no signs	Neg	Neg	Neg	Neg	Neg	Neg	Neg	Neg	Neg	Neg	Neg	0.024	0.231	715	Neg	Neg	51	15
G16-2065	24	F	Saanen	GG-IM-RR-QQ-PP	No	Normal	Normal	Exaggerated	Negative	Good	No	No	No	No	None	No	None	No	None	no signs	Neg	NST	Neg	Neg	Neg	Neg	Neg	Neg	Neg	Neg	Neg	0.017	0.235	706	Neg	Neg	38	18
G16-2066	36	F	Togg	GG-IM-RR-QQ-SP	No	Normal	Normal	Normal	Negative	Good	No	No	No	No	None	Yes	One	No	None	no signs	Neg	Neg	Neg	Neg	Neg	Neg	Neg	Neg	Neg	Neg	Neg	0.069	0.231	715	Neg	Neg	38	17
G16-2067	36	F	Togg	GG-IM-RR-QQ-SP	No	Normal	Abnormal	Normal	Negative	Good	No	No	No	No	None	No	None	Yes	One	no signs	Neg	Neg	Neg	Neg	Neg	Neg	Neg	Neg	Neg	Neg	Neg	0.024	0.231	715	Neg	Neg	36	2
G16-2068	36	F	Alpine	GG-MM-RR-QQ-PP	No	Normal	Normal	Normal	Negative	Good	No	No	No	No	None	Yes	One	No	None	no signs	Neg	Neg	Neg	Neg	Neg	Neg	Neg	Neg	Neg	Neg	Neg	0.023	0.231	715	Neg	Neg	36	2
G16-2069	48	F	Saanen	GG-IM-RR-QQ-PP	No	Normal	Normal	Impaired	Negative	Good	No	No	No	No	None	Yes	One	No	None	no signs	Neg	Neg	Neg	Neg	Neg	Neg	Neg	Neg	Neg	Neg	Neg	0.016	0.235	706	Neg	Neg	38	13
G16-2070	24	F	Saanen	GG-II-RR-QQ-PP	No	Normal	Normal	Normal	Negative	Good	No	No	No	No	None	No	None	Yes	One	no signs	Neg	Neg	Neg	Neg	Neg	Neg	Neg	Neg	Neg	Neg	Neg	0.018	0.235	706	Neg	Neg	38	17
G16-2071	72	F	Togg	GG-IM-RR-QQ-SP	No	Normal	Normal	Normal	Negative	Good	No	No	No	No	None	Yes	More than one	No	None	no signs	NST	Neg	Neg	Neg	Neg	Neg	Neg	Neg	Neg	Neg	Neg	0.032	0.231	715	Neg	Neg	38	17
G16-2072	60	F	Alpine	GS-II-RR-QQ-PP	Yes	Normal	Normal	Impaired	Negative	Good	No	No	No	No	None	No	None	No	None	inconclusive	Neg	Neg	Neg	Neg	Neg	Neg	Neg	Neg	Neg	Neg	Neg	0.022	0.231	715	Neg	Neg	38	13
G16-2073	60	F	Togg	GG-II-RR-QQ-SP	No	Normal	Normal	Impaired	Negative	Good	No	No	No	No	None	Yes	More than one	No	None	inconclusive	Pos	Pos	Pos	Pos	Pos	Pos	Pos	Pos	Pos	Pos	Pos	1.051	0.231	715	Pos	Pos	38	17
G16-2074	60	F	Saanen	GS-II-RR-QQ-PP	No	Normal	Normal	Normal	Negative	Good	No	No	No	No	None	Yes	One	No	None	no signs	Neg	Neg	Neg	Neg	Neg	Neg	Neg	Neg	Neg	Neg	Neg	0.026	0.231	715	Neg	Neg	51	8
G16-2075	24	F	Saanen	GG-II-RR-QQ-PP	No	Normal	Normal	Normal	Positive	Good	No	No	Yes	Yes	One	Yes	More than one	No	None	suspect	Neg	Neg	Neg	Neg	Neg	Neg	Neg	Neg	Neg	Neg	Neg	0.025	0.231	715	Neg	Neg	36	6
G16-2076	36	F	Saanen	GG-IM-RR-QQ-PP	No	Normal	Normal	Impaired	Negative	Good	No	No	No	No	None	No	None	Yes	More than one	inconclusive	Neg	NST	Neg	Neg	Neg	Neg	Neg	Neg	Neg	Neg	Neg	0.016	0.235	706	Neg	Neg	51	5
G16-2077	36	F	Saanen	GG-IM-RR-QQ-SP	No	Normal	Normal	Impaired	Negative	Good	No	No	No	Yes	One	Yes	More than one	Yes	More than one	inconclusive	Neg	Neg	Neg	Neg	Neg	Neg	Neg	Neg	NST	Neg	Neg	0.03	0.231	715	Neg	Neg	51	8
G16-2078	72	F	Alpine	GG-II-RR-QQ-PP	Yes	Normal	Normal	Normal	Negative	Good	No	No	No	No	None	Yes	One	Yes	One	no signs	Pos	Pos	Pos	Pos	Pos	Pos	Pos	Pos	Pos	Pos	Neg	0.019	0.235	706	Pos	Pos	36	6
G16-2079	36	F	Saanen	GG-IM-RR-QQ-PP	No	Normal	Normal	Normal	Negative	Poor	No	No	No	No	None	Yes	One	No	None	no signs	Neg	Neg	Neg	Neg	Neg	Neg	Neg	Neg	Neg	Neg	Neg	0.018	0.235	706	Neg	Neg	36	20
G16-2080	24	F	Saanen	GG-IM-RR-QQ-PP	No	Normal	Normal	Normal	Negative	Good	No	No	No	No	None	Yes	One	No	None	no signs	Neg	Neg	Neg	Neg	Neg	Neg	Neg	Neg	Neg	Neg	Neg	0.027	0.235	706	Neg	Neg	28	0
G16-2081	36	F	AN	GG-II-RR-QQ-SP	No	Normal	Normal	Impaired	Negative	Good	No	No	No	No	None	No	None	No	None	inconclusive	Neg	Neg	Neg	Neg	Neg	Neg	Neg	Neg	Neg	Neg	Neg	0.018	0.231	715	Neg	Neg	51	5
G16-2082	36	F	Saanen	GG-II-RR-QQ-PP	No	Normal	Normal	Normal	Negative	Good	No	No	No	No	None	Yes	One	No	None	no signs	Neg	Neg	Neg	Neg	Neg	Neg	Neg	Neg	Neg	Neg	Neg	0.03	0.231	715	Neg	Neg	51	5
G16-2083	60	F	Togg	GG-II-RR-QQ-SP	No	Normal	Normal	Impaired	Negative	Poor	No	No	No	No	None	No	None	Yes	More than one	no signs	Neg	Neg	Neg	Neg	Neg	Neg	Neg	Neg	Neg	Neg	Neg	0.022	0.235	706	Neg	Neg	36	0
G16-2084	24	F	Saanen	GG-IM-RR-QQ-PP	No	Normal	Normal	Impaired	Negative	Good	No	No	No	No	None	No	None	No	None	no signs	Neg	Neg	Neg	Neg	Neg	Neg	Neg	Neg	Neg	Neg	Neg	0.018	0.235	706	Neg	Neg	36	6
G16-2085	24	F	Saanen	GG-IM-RR-QQ-PP	No	Normal	Normal	Normal	Negative	Good	No	No	No	No	None	Yes	One	No	None	no signs	Neg	Neg	Neg	Neg	Neg	Neg	Neg	Neg	Neg	Neg	Neg	0.046	0.235	706	Neg	Neg	51	8
G16-2086	24	F	AN	GS-II-RR-QQ-SP	No	Normal	Normal	Normal	Negative	Good	No	No	No	Yes	One	Yes	One	Yes	One	no signs	Neg	Neg	Neg	Neg	Neg	Neg	Neg	Neg	Neg	Neg	Neg	0.026	0.231	715	Neg	Neg	36	6
G16-2087	60	F	Togg	GG-IM-RR-QQ-SP	No	Abnormal	Normal	Normal	Negative	Good	No	No	No	No	None	Yes	One	No	None	no signs	Neg	Neg	Neg	Neg	Neg	Neg	Neg	Neg	Neg	Neg	Neg	0.021	0.231	715	Neg	Neg	9	50
G16-2088	72	F	Saanen	GG-IM-RR-QQ-PP	No	Normal	Normal	Impaired	Negative	Good	No	No	No	No	None	Yes	One	No	None	no signs	Neg	Neg	Neg	Neg	Neg	Neg	Neg	Neg	Neg	Neg	Neg	0.02	0.235	706	Neg	Neg	36	2
G16-2089	36	F	Alpine	GG-II-RR-QQ-SP	No	Normal	Normal	Impaired	Negative	Good	No	No	No	No	None	Yes	One	No	None	inconclusive	Neg	Neg	Neg	Neg	Neg	Neg	Neg	Neg	Neg	Neg	Neg	0.017	0.231	715	Neg	Neg	51	8
G16-2090	24	F	Saanen	GG-II-RR-QK-SP	No	Normal	Normal	Impaired	Negative	Good	No	No	No	No	None	Yes	More than one	No	None	inconclusive	Neg	Neg	Neg	Neg	Neg	Neg	Neg	Neg	Neg	Neg	Neg	0.022	0.231	715	Neg	Neg	38	3
G16-2091	72	F	Togg	GG-MM-RR-QQ-PP	Yes	Normal	Normal	Exaggerated	Negative	Good	No	No	No	Yes	One	Yes	One	No	None	inconclusive	Neg	Neg	Neg	Neg	Neg	Neg	Neg	Neg	Neg	Neg	Neg	0.027	0.235	706	Neg	Neg	51	5
G16-2092	36	F	Saanen	GG-MM-RR-QQ-PP	No	Normal	Normal	Exaggerated	Negative	Good	No	No	No	No	None	Yes	More than one	No	None	no signs	Neg	Neg	Neg	Neg	Neg	Neg	Neg	Neg	Neg	Neg	Neg	0.017	0.235	706	Neg	Neg	41	0
G16-2093	36	F	Saanen	GG-MM-RR-QQ-PP	No	Normal	Normal	Normal	Negative	Good	No	No	No	No	None	No	None	Yes	One	no signs	Neg	Neg	Neg	Neg	Neg	Neg	Neg	Neg	Neg	Neg	Neg	0.022	0.235	706	Neg	Neg	51	15
G16-2094	72	F	Saanen	GG-IM-RR-QQ-PP	No	Normal	Normal	Normal	Negative	Poor	No	No	No	No	None	Yes	One	No	None	no signs	NST	Neg	Neg	Neg	Neg	Neg	Neg	Neg	Neg	Neg	Neg	0.019	0.231	715	Neg	Neg	51	4
G16-2095	36	F	Saanen	GG-IM-RR-QQ-PP	No	Normal	Normal	Normal	Negative	Good	No	No	No	No	None	No	None	No	None	no signs	Neg	Neg	Neg	Neg	Neg	Neg	Neg	Neg	Neg	Neg	Neg	0.03	0.231	715	Neg	Neg	51	15
G16-2096	60	F	Saanen	GG-MM-RR-QQ-PP	No	Abnormal	Abnormal	Impaired	Negative	Good	No	No	No	No	None	No	None	Yes	One	inconclusive	Neg	Neg	Neg	Neg	Neg	Neg	Neg	Neg	Neg	Neg	Neg	0.028	0.235	706	Neg	Neg	6	1
G16-2097	48	F	Saanen	GG-II-RQ-QQ-SP	No	Normal	Normal	Exaggerated	Negative	Good	No	No	No	No	None	Yes	More than one	No	None	no signs	Neg	Neg	Neg	Neg	Neg	Neg	Neg	Neg	Neg	Neg	Neg	0.019	0.235	706	Neg	Neg	29	1
G16-2098	24	F	Saanen	GG-IM-RR-QQ-PP	No	Normal	Normal	Exaggerated	Negative	Good	No	No	No	No	None	No	None	Yes	One	no signs	Neg	Neg	Neg	Neg	Neg	Neg	Neg	Neg	Neg	Neg	Neg	0.024	0.235	706	Neg	Neg	38	3
G16-2099	24	F	Saanen	GG-MM-RR-QQ-PP	No	Normal	Normal	Normal	Negative	Good	No	No	No	No	None	No	None	No	None	no signs	Neg	Neg	Neg	Neg	Neg	Neg	Neg	Neg	Neg	Neg	Neg	0.036	0.235	706	Neg	Neg	38	3
G16-2100	36	F	Saanen	GG-II-RR-QQ-PP	No	Normal	Normal	Normal	Negative	Good	No	No	No	No	None	Yes	One	No	None	no signs	Neg	Neg	Neg	Neg	Neg	Neg	Neg	Neg	Neg	Neg	Neg	0.02	0.231	715	Neg	Neg	38	4
G16-2101	48	F	Saanen	GG-II-RQ-QQ-SS	No	Normal	Normal	Normal	Negative	Good	No	No	No	Yes	One	No	None	Yes	More than one	no signs	Neg	Neg	Neg	Neg	Neg	Neg	Neg	Neg	Neg	Neg	Neg	0.023	0.231	715	Neg	Neg	38	3
G16-2102	36	F	Togg x	GG-IM-RR-QQ-SP	Yes	Normal	Abnormal	Normal	Inconclusive	Good	Yes	No	No	No	None	No	None	No	None	suspect	Neg	Neg	Neg	Neg	Neg	Neg	Neg	Neg	Neg	Neg	Neg	0.016	0.235	706	Neg	Neg	3	0
G16-2103	60	F	Saanen	GG-IM-RQ-QQ-SP	Yes	Normal	Normal	Normal	Negative	Good	No	No	No	No	None	Yes	More than one	Yes	One	no signs	Neg	Neg	Neg	Neg	Neg	Neg	Neg	Neg	Neg	Neg	Neg	0.02	0.235	706	Neg	Neg	38	4
G16-2104	48	F	Saanen	GG-II-RR-QQ-PP	Yes	Normal	Normal	Normal	Negative	Good	No	No	No	Yes	One	Yes	One	No	None	no signs	Neg	Neg	Neg	Neg	Neg	Neg	Neg	Neg	Neg	Neg	Neg	0.028	0.235	706	Neg	Neg	38	3
G16-2105	36	F	Saanen	GG-IM-RR-QQ-PP	No	Normal	Normal	Normal	Positive	Good	No	No	No	No	None	Yes	One	Yes	One	inconclusive	Neg	Neg	Neg	Neg	Neg	Neg	Neg	Neg	Neg	Neg	Neg	0.024	0.231	715	Neg	Neg	38	0
G16-2106	60	F	Saanen	GG-II-RR-QQ-SP	No	Normal	Normal	Normal	Negative	Good	No	No	No	Yes	More than one	No	None	No	None	no signs	Neg	Neg	Neg	Neg	Neg	Neg	Neg	Neg	Neg	Neg	Neg	0.044	0.235	706	Neg	Neg	30	7
G16-2107	36	F	Saanen	GG-IM-RR-QQ-PP	No	Normal	Normal	Normal	Negative	Good	No	No	No	Yes	One	Yes	One	Yes	More than one	inconclusive	Neg	Neg	Neg	Neg	Neg	Neg	Neg	Neg	Neg	Neg	Neg	0.024	0.231	715	Neg	Neg	36	1
G16-2108	36	F	GG	GG-MM-RR-QQ-PP	No	Normal	Normal	Normal	Negative	Good	No	No	No	No	None	No	None	No	None	no signs	Neg	Neg	Neg	Neg	Neg	Neg	Neg	Neg	Neg	Neg	Neg	0.023	0.231	715	Neg	Neg	51	8
G16-2109	72	F	Togg	GG-II-RQ-QQ-SS	No	Normal	Normal	Normal	Negative	Poor	No	No	No	Yes	One	Yes	More than one	No	None	no signs	Neg	Neg	Neg	Neg	Neg	Neg	Neg	Neg	Neg	Neg	Neg	0.026	0.231	715	Neg	Neg	22	0
G16-2110	72	F	Saanen	GG-II-RR-QQ-PP	No	Normal	Normal	Normal	Negative	Good	No	No	No	No	None	Yes	More than one	Yes	More than one	no signs	Neg	Neg	Neg	Neg	Neg	Neg	Neg	Neg	Neg	Neg	Neg	0.027	0.235	706	Neg	Neg	36	1
G16-2111	72	F	Saanen	GG-IM-RR-QQ-PP	No	Normal	Normal	Normal	Negative	Good	No	No	No	Yes	One	Yes	One	No	None	no signs	Neg	Neg	Neg	Neg	Neg	Neg	Neg	Neg	Neg	Neg	Neg	0.04	0.235	706	Neg	Neg	36	1
G16-2112	60	F	Saanen	GG-II-RR-QQ-PP	Yes	Normal	Abnormal	Exaggerated	Negative	Good	No	No	No	Yes	One	Yes	More than one	No	None	inconclusive	Pos	Pos	Pos	Pos	Pos	Pos	Neg	Neg	Neg	Neg	Neg	0.027	0.231	715	Neg	Neg	36	1
G16-2113	60	F	Togg	GG-II-RR-QQ-PP	No	Abnormal	Abnormal	Exaggerated	Negative	Good	Yes	No	Yes	No	None	No	None	No	None	suspect	Pos	Pos	Pos	Pos	Pos	Pos	Pos	Pos	Pos	Pos	Pos	>3.5	0.235	706	Pos	Pos	30	6
G16-2114	36	F	Saanen	GG-IM-RR-QQ-PP	Yes	Normal	Abnormal	Normal	Negative	Good	No	No	No	No	None	No	None	No	None	no signs	Neg	Neg	Neg	Neg	Neg	Neg	Neg	Neg	Neg	Neg	Neg	0.02	0.235	706	Neg	Neg	15	0
G16-2115	48	F	Saanen	GS-II-RR-QQ-PP	No	Normal	Abnormal	Normal	Negative	Good	No	No	No	No	None	Yes	One	Yes	One	no signs	Neg	Neg	Neg	Neg	Neg	Neg	Neg	Neg	Neg	Neg	Neg	0.029	0.231	715	Neg	Neg	36	1
G16-2116	24	F	Saanen	GG-IM-RR-QQ-PP	No	Normal	Normal	Normal	Negative	Poor	No	No	No	No	None	No	None	No	None	no signs	Neg	Neg	Neg	Neg	Neg	Neg	Neg	Neg	Neg	Neg	Neg	0.021	0.235	706	Neg	Neg	31	0
G16-2117	24	F	Saanen	GG-IM-RR-QQ-PP	No	Normal	Normal	Normal	Negative	Good	No	No	No	No	None	No	None	No	None	no signs	Neg	Neg	Pos	Pos	Neg	Neg	Neg	Neg	Neg	Pos	Neg	0.021	0.231	715	Pos	Neg	36	15
G16-2118	36	F	Togg	GG-IM-RR-QQ-SP	No	Normal	Normal	Normal	Negative	Good	No	No	Yes	No	None	Yes	One	No	None	suspect	Neg	Neg	Neg	Neg	Neg	Neg	Neg	Neg	Neg	Neg	Neg	0.022	0.231	715	Neg	Neg	36	2
G16-2119	24	F	Togg	GG-IM-RR-QQ-SP	No	Normal	Normal	Normal	Negative	Poor	No	No	No	No	None	No	None	No	None	no signs	Neg	Neg	Neg	Neg	Neg	Neg	Neg	Neg	Neg	Neg	Neg	0.018	0.231	715	Neg	Neg	28	0
G16-2120	36	F	Saanen	GG-IM-RR-QQ-SP	No	Normal	Normal	Normal	Negative	Good	No	No	No	No	None	Yes	One	Yes	One	no signs	Neg	Neg	Neg	Neg	Neg	Neg	Neg	Neg	Neg	Neg	Neg	0.03	0.231	715	Neg	Neg	22	1
G16-2121	60	F	Saanen	GG-II-RR-QK-SP	Yes	Normal	Normal	Normal	Negative	Good	No	No	No	Yes	One	Yes	One	No	None	no signs	Neg	Neg	Neg	Neg	Neg	Neg	Neg	Neg	Neg	Neg	Neg	0.023	0.231	715	Neg	Neg	22	1
G16-2122	36	F	Saanen	GG-IM-RR-QQ-PP	No	Normal	Normal	Impaired	Positive	Good	No	No	No	No	None	No	None	Yes	One	suspect	Neg	Neg	Neg	Neg	Neg	Neg	Neg	Neg	Neg	Neg	Neg	0.02	0.235	706	Neg	Neg	22	2
G16-2123	36	F	Togg	GG-IM-RR-QQ-PP	No	Normal	Normal	Normal	Negative	Good	No	No	No	Yes	One	Yes	One	No	None	no signs	Neg	Neg	Neg	Neg	Neg	Neg	Neg	Neg	Neg	Neg	Neg	0.024	0.231	715	Neg	Neg	30	6
G16-2124	24	F	Saanen	GG-IM-RR-QQ-PP	No	Normal	Normal	Normal	Negative	Good	No	No	No	No	None	No	None	No	None	no signs	Neg	Neg	Neg	Neg	Neg	Neg	Neg	Neg	Neg	Neg	Neg	0.014	0.235	706	Neg	Neg	22	2
G16-2125	60	F	Saanen	GG-IM-RR-QQ-PP	No	Normal	Normal	Normal	Negative	Good	No	No	No	No	None	No	None	No	None	no signs	Neg	Neg	Neg	Neg	Neg	Neg	Neg	Neg	Neg	Neg	Neg	0.022	0.235	706	Neg	Neg	22	1
G16-2126	60	F	Saanen	GG-II-RR-QQ-PP	No	Normal	Normal	Normal	Negative	Good	No	No	No	No	None	No	None	No	None	no signs	NST	Pos	Pos	Pos	Pos	Pos	Pos	Pos	Pos	Pos	Neg	0.031	0.231	715	Neg	Neg	22	2
G16-2127	60	F	Saanen	GS-IM-RR-QQ-PP	No	Normal	Normal	Normal	Negative	Good	No	No	No	No	None	No	None	No	None	no signs	Neg	Neg	Neg	Neg	Neg	Neg	Neg	Neg	Neg	Neg	Neg	0.021	0.235	706	Neg	Neg	30	6
G16-2128	60	F	Saanen	GG-II-RR-QQ-SP	No	Normal	Normal	Normal	Negative	Good	No	No	No	No	None	No	None	No	None	no signs	Neg	Neg	Neg	Neg	Neg	Neg	Neg	Neg	Neg	Neg	Neg	0.016	0.231	715	Neg	Neg	30	6
G16-2129	24	F	Saanen	GS-IM-RR-QQ-PP	No	Normal	Normal	Normal	Negative	Good	No	No	No	Yes	More than one	Yes	More than one	Yes	One	inconclusive	Neg	Neg	Neg	Neg	Neg	Neg	Neg	Neg	Neg	Neg	Neg	0.024	0.235	706	Neg	Neg	22	2
G16-2130	24	F	Saanen	GG-II-RR-QQ-PP	No	Normal	Normal	Normal	Negative	Good	No	No	No	No	None	No	None	Yes	One	no signs	Neg	Neg	Neg	Neg	Neg	Neg	Neg	Neg	Neg	Neg	Neg	0.018	0.235	706	Neg	Neg	22	1
G16-2131	36	F	Saanen	GG-MM-RR-QQ-PP	No	Normal	Normal	Normal	Negative	Good	Yes	No	No	No	None	No	None	No	None	inconclusive	Neg	Neg	Neg	Neg	Neg	Neg	Neg	Neg	Neg	Neg	Neg	0.018	0.235	706	Neg	Neg	22	2
G16-2132	24	F	Saanen	GS-IM-RR-QQ-PP	No	Normal	Normal	Normal	Negative	Good	No	No	No	No	None	Yes	One	Yes	One	no signs	Neg	Neg	Neg	Neg	Neg	Neg	Neg	Neg	Neg	Neg	Neg	0.035	0.231	715	Neg	Neg	22	1
G16-2133	48	F	Saanen	GG-IM-RR-QQ-PP	No	Normal	Normal	Impaired	Negative	Good	No	No	No	No	None	No	None	Yes	More than one	no signs	Neg	Neg	Neg	Neg	Neg	Neg	Neg	Neg	Neg	Neg	Neg	0.023	0.231	715	Neg	Neg	22	2
G16-2134	60	F	Alpine	GG-IM-RR-QQ-PP	No	Normal	Normal	Normal	Negative	Good	No	No	No	No	None	Yes	One	No	None	no signs	Neg	Neg	Neg	Neg	Neg	Neg	Neg	Neg	Neg	Neg	Neg	0.03	0.231	715	Neg	Neg	22	1
G16-2135	36	F	Saanen	GG-II-RR-QQ-PP	No	Normal	Abnormal	Normal	Negative	Good	No	Yes	Yes	No	None	Yes	One	No	None	suspect	Pos	Pos	Pos	Pos	Pos	Pos	Pos	Pos	Pos	Pos	Pos	>3.5	0.235	706	Pos	Pos	30	6
G16-2136	24	F	Saanen	GG-II-RR-QQ-PP	No	Normal	Normal	Normal	Negative	Good	No	No	No	No	None	No	None	No	None	no signs	Neg	Neg	Neg	Neg	Neg	Neg	Neg	Neg	Neg	Neg	Neg	0.019	0.231	715	Neg	Neg	1	4
G16-2137	24	F	Saanen	GG-MM-RR-QQ-PP	No	Normal	Normal	Normal	Negative	Good	No	No	No	No	None	Yes	One	No	None	no signs	Neg	Neg	Neg	Neg	Neg	Neg	Neg	Neg	Neg	Neg	Neg	0.036	0.235	706	Neg	Neg	1	5
G16-2138	24	F	Saanen	GG-IM-RR-QQ-PP	No	Normal	Normal	Normal	Negative	Good	No	No	No	No	None	No	None	No	None	no signs	Neg	Neg	Neg	Neg	Neg	Neg	Neg	Neg	Neg	Neg	Neg	0.013	0.235	706	Neg	Neg	1	3
G16-2139	24	F	Saanen	GG-II-RR-QQ-SP	No	Normal	Normal	Normal	Positive	Good	No	No	No	No	None	No	None	Yes	One	inconclusive	Neg	Neg	Neg	Neg	Neg	Neg	Neg	Neg	Neg	Neg	Neg	0.017	0.235	706	Neg	Neg	1	4
G16-2140	48	F	Saanen	GG-IM-RR-QQ-PP	No	Normal	Normal	Normal	Negative	Good	No	No	No	Yes	One	Yes	One	Yes	One	no signs	Neg	Neg	Neg	Neg	Neg	Neg	Neg	Neg	Neg	Neg	Neg	0.032	0.231	715	Neg	Neg	1	4
G16-2141	36	F	Saanen	GG-II-RR-QQ-PP	No	Normal	Normal	Normal	Negative	Good	No	No	No	Yes	One	Yes	One	No	None	no signs	Neg	Neg	Neg	Neg	Neg	Neg	Neg	Neg	Neg	Neg	Neg	0.02	0.235	706	Neg	Neg	1	5
G16-2142	36	F	Alpine	GG-IM-RR-QQ-PP	No	Normal	Normal	Normal	Positive	Good	No	No	No	No	None	Yes	None	No	None	inconclusive	Neg	Neg	Neg	Neg	Neg	Neg	Neg	Neg	Neg	Neg	Neg	0.019	0.235	706	Neg	Neg	1	5
G16-2143	60	F	Togg	GG-II-RR-QQ-SP	No	Normal	Abnormal	Normal	Negative	Good	No	No	No	No	None	No	None	Yes	One	no signs	Neg	Neg	Pos	Pos	Neg	Neg	Neg	Pos	Neg	Neg	Neg	0.024	0.231	715	Neg	Neg	1	5
G16-2144	60	F	Saanen	GG-IM-RR-QQ-PP	No	Normal	Normal	Normal	Negative	Good	No	No	No	Yes	One	Yes	None	No	None	no signs	Neg	Neg	Neg	Neg	Neg	Neg	Neg	Neg	Neg	Neg	Neg	0.017	0.235	706	Neg	Neg	1	3
G16-2145	24	F	Saanen	GG-IM-RR-QQ-SP	No	Normal	Normal	Normal	Negative	Good	No	No	No	No	None	No	None	No	None	no signs	Neg	Neg	Neg	Neg	Neg	Neg	Neg	Neg	Neg	Neg	Neg	0.019	0.235	706	Neg	Neg	1	5
G16-2146	24	F	Saanen	GG-II-RR-QQ-PP	No	Normal	Normal	Normal	Negative	Good	No	No	No	No	None	No	None	No	None	inconclusive	Pos	Pos	Pos	Pos	Pos	Pos	Neg	Pos	Pos	Pos	Neg	0.019	0.235	706	Neg	Pos	1	3
G16-2147	36	F	Saanen	GS-IM-RR-QQ-PP	No	Normal	Abnormal	Exaggerated	Negative	Good	No	No	No	Yes	One	Yes	More than one	No	None	no signs	Neg	Neg	Neg	Neg	Neg	Neg	Neg	Neg	Neg	Neg	Neg	0.016	0.235	706	Neg	Neg	1	5
G16-2148	36	F	Togg	GS-II-RR-QQ-SP	No	Normal	Normal	Normal	Negative	Good	No	No	No	Yes	One	Yes	One	No	None	no signs	Neg	Neg	Neg	Neg	Neg	Neg	Neg	Neg	Neg	Neg	Neg	0.024	0.231	715	Neg	Neg	1	5
G16-2149	24	F	Saanen	GG-IM-RR-QQ-SP	No	Normal	Normal	Normal	Negative	Good	No	No	No	Yes	One	Yes	One	No	None	no signs	Neg	Neg	Neg	Neg	Neg	Neg	Neg	Neg	Neg	Neg	Neg	0.028	0.231	715	Neg	Neg	1	5
G16-2150	24	F	Saanen	GG-MM-RR-QQ-PP	No	Normal	Normal	Normal	Negative	Good	No	No	No	No	None	No	None	Yes	One	no signs	Neg	Neg	Neg	Neg	Neg	Neg	Neg	Neg	Neg	Neg	Neg	0.022	0.231	715	Neg	Neg	1	5
G16-2151	36	F	Saanen	GG-IM-RR-QQ-PP	No	Normal	Normal	Exaggerated	Negative	Good	No	No	No	No	None	Yes	One	Yes	One	inconclusive	Neg	Neg	Neg	Neg	Neg	Neg	Neg	Neg	Neg	Neg	Neg	0.021	0.231	715	Neg	Neg	7	7
G16-2152	24	F	Togg	GG-IM-RR-QQ-PP	No	Normal	Normal	Impaired	Negative	Good	No	No	No	No	None	No	None	No	None	no signs	Neg	Neg	Neg	Neg	Neg	Neg	Neg	Neg	Neg	Neg	Neg	0.022	0.235	706	Neg	Neg	7	7
G16-2153	24	F	Togg	GG-IM-RR-QQ-PP	No	Normal	Normal	Normal	Negative	Good	No	No	No	No	None	No	None	No	None	no signs	Neg	Neg	Neg	Neg	Neg	Neg	Neg	Neg	Neg	Neg	Neg	0.017	0.235	706	Neg	Neg	7	7
G16-2154	24	F	Saanen	GG-II-RR-QQ-PP	No	Normal	Normal	Normal	Negative	Good	No	No	No	No	None	No	None	No	None	no signs	Neg	Neg	Neg	Neg	Neg	Neg	Neg	Neg	Neg	Neg	Neg	0.026	0.235	706	Neg	Neg	7	7
G16-2155	24	F	Togg	GG-II-RR-QQ-SP	No	Normal	Normal	Normal	Negative	Good	No	No	No	No	None	No	None	No	None	no signs	Neg	Pos	Pos	Pos	Neg	Neg	Neg	Neg	Neg	Neg	Neg	0.025	0.235	706	Neg	Neg	7	11
G16-2156	36	F	Togg	GG-MM-RR-QQ-PP	No	Normal	Normal	Normal	Inconclusive	Good	No	No	No	No	None	No	None	No	None	no signs	Neg	Neg	Neg	Neg	Neg	Neg	Neg	Neg	Neg	Neg	Neg	0.023	0.231	715	Neg	Neg	7	11
G16-2157	24	F	old english	GG-IM-RR-QQ-PP	No	Normal	Normal	Normal	Negative	Good	No	No	No	No	None	No	None	No	None	no signs	Neg	Neg	Neg	Neg	Neg	Neg	Neg	Neg	Neg	Neg	Neg	0.024	0.231	715	Neg	Neg	7	11
G16-2158	24	F	Togg	GG-MM-RR-QQ-PP	No	Normal	Normal	Impaired	Negative	Good	No	Yes	No	No	None	No	None	No	None	inconclusive	Neg	Neg	Neg	Neg	Neg	Neg	Neg	Neg	Neg	Neg	Neg	0.019	0.244	706	Neg	Neg	7	6
G16-2159	24	F	Alpine	GG-II-RR-QQ-PP	No	Normal	Normal	Normal	Negative	Good	No	No	No	Yes	One	Yes	One	Yes	One	no signs	Neg	Neg	Neg	Neg	Neg	Neg	Neg	Neg	Neg	Neg	Neg	0.018	0.235	706	Neg	Neg	7	7
G16-2160	24	F	Saanen	GG-II-RR-QQ-PP	No	Normal	Normal	Normal	Negative	Good	No	No	Yes	No	None	No	None	No	None	inconclusive	Neg	Neg	Neg	Neg	Neg	Neg	Neg	Neg	Neg	Neg	Neg	0.024	0.231	715	Neg	Neg	7	11
G16-2161	24	F	Saanen	GG-MM-RR-QQ-PP	No	Normal	Normal	Normal	Negative	Good	No	No	No	No	None	No	None	No	None	no signs	Neg	Neg	Neg	Neg	Neg	Neg	Neg	Neg	Neg	Neg	Neg	0.022	0.235	706	Neg	Neg	7	6
G16-2162	60	F	Togg	GG-II-RR-QQ-PP	No	Normal	Normal	Normal	Negative	Good	No	No	No	No	None	No	None	Yes	One	no signs	Neg	Neg	Neg	Neg	Neg	Neg	Neg	Neg	Neg	Neg	Neg	0.025	0.231	715	Neg	Neg	7	7
G16-2163	60	F	Alpine	GG-II-RR-QQ-PP	Yes	Normal	Normal	Exaggerated	Negative	Good	No	No	No	Yes	One	Yes	More than one	No	None	inconclusive	Neg	Neg	Neg	Neg	Neg	Neg	Neg	Neg	Neg	Neg	Neg	0.012	0.235	706	Neg	Neg	7	11
G16-2164	24	F	Saanen	GG-MM-RR-QQ-PP	No	Normal	Normal	Impaired	Negative	Good	No	No	No	No	None	No	None	No	None	no signs	Neg	Neg	Neg	Neg	Neg	Neg	Neg	Neg	Neg	Neg	Neg	0.03	0.235	706	Neg	Neg	7	7
G16-2165	24	F	Alpine	GG-II-RR-QQ-SP	No	Normal	Abnormal	Impaired	Negative	Good	No	No	No	No	None	No	None	No	None	no signs	Pos	Pos	Pos	Pos	Neg	Neg	Neg	Pos	Pos	Pos	Neg	0.02	0.231	715	Inconclusive	Pos	7	7
G16-2166	24	F	Togg	GG-IM-RR-QQ-SP	No	Normal	Normal	Normal	Negative	Good	No	No	No	No	None	No	None	No	None	no signs	Pos	Pos	Pos	Pos	Pos	Pos	Pos	Neg	Pos	Pos	Neg	0.017	0.235	706	Neg	Neg	28	1
G16-2167	36	F	Saanen	GG-IM-RR-QQ-PP	No	Normal	Normal	Normal	Negative	Good	No	No	No	No	None	No	None	No	None	no signs	Neg	Neg	Neg	Neg	Neg	Neg	Neg	Neg	Neg	Neg	Neg	0.031	0.231	715	Neg	Neg	7	5
G16-2168	24	F	Saanen	GG-IM-RR-QQ-PP	No	Normal	Normal	Impaired	Negative	Good	No	No	No	No	None	No	None	No	None	inconclusive	Neg	Neg	Neg	Neg	Neg	Neg	Neg	Neg	Neg	Neg	Neg	0.016	0.235	706	Neg	Neg	14	12
G16-2169	60	F	Saanen	GG-IM-RR-QQ-PP	Yes	Normal	Normal	Normal	Negative	Poor	Yes	No	Yes	Yes	One	Yes	More than one	Yes	One	suspect	Neg	Neg	Neg	Neg	Pos	Neg	Neg	Neg	Neg	Neg	Neg	0.019	0.231	715	Neg	Neg	1	3
G16-2170	36	F	Saanen	GG-II-RR-QQ-SP	No	Normal	Normal	Normal	Negative	Good	No	No	No	Yes	More than one	No	None	No	None	no signs	Neg	Neg	Neg	Neg	Neg	Neg	Neg	Neg	Neg	Neg	Neg	0.026	0.231	715	Neg	Neg	28	1
G16-2171	36	F	Saanen	GG-II-RR-QQ-PP	No	Normal	Normal	Exaggerated	Negative	Good	No	No	No	No	None	Yes	One	Yes	One	no signs	Neg	Neg	Neg	Neg	Neg	Neg	Neg	Neg	Neg	Neg	Neg	0.024	0.231	715	Neg	Neg	28	5
G16-2172	24	F	Saanen	GG-IM-RR-QQ-PP	No	Normal	Normal	Normal	Negative	Good	No	No	No	No	None	Yes	One	No	None	no signs	Neg	Neg	Neg	Neg	Neg	Neg	Neg	Neg	Neg	Neg	Neg	0.029	0.231	715	Neg	Neg	28	5
G16-2173	36	F	Saanen	GG-II-RR-QQ-SP	No	Normal	Normal	Normal	Negative	Good	No	No	No	No	None	No	None	No	None	no signs	Neg	Neg	Neg	Neg	Neg	Neg	Neg	Neg	Neg	Neg	Neg	0.023	0.235	706	Neg	Neg	28	5
G16-2174	24	F	Saanen	GG-II-RR-QQ-PP	No	Normal	Normal	Normal	Negative	Good	No	No	No	No	None	No	None	No	None	no signs	Neg	Neg	Neg	Neg	Neg	Neg	Neg	Neg	Neg	Neg	Neg	0.016	0.235	706	Neg	Neg	14	13
G16-2175	24	F	Saanen	GG-IM-RR-QQ-PP	No	Normal	Normal	Normal	Negative	Good	No	No	No	No	None	Yes	One	No	None	no signs	Neg	Neg	Neg	Neg	Neg	Neg	Neg	Neg	Neg	Neg	Neg	0.019	0.231	715	Neg	Neg	14	12
G16-2176	24	F	Togg	GG-II-RR-QQ-SS	No	Normal	Normal	Normal	Negative	Good	No	No	No	No	None	Yes	One	No	None	no signs	Neg	Pos	Pos	Pos	Pos	Pos	Neg	Pos	Pos	Pos	Neg	0.029	0.231	715	Pos	Pos	14	12
G16-2177	36	F	Saanen	GG-IM-RR-QQ-PP	No	Normal	Normal	Impaired	Negative	Good	No	No	No	No	None	Yes	One	Yes	One	inconclusive	Neg	Neg	Neg	Neg	Neg	Neg	Neg	Neg	NST	Neg	Neg	0.02	0.231	715	Neg	Neg	28	5
G16-2178	24	F	Saanen	GG-IM-RR-QQ-PP	No	Normal	Normal	Normal	Negative	Good	No	No	No	No	None	No	None	No	None	no signs	Neg	Neg	Neg	Neg	Neg	Neg	Neg	Neg	Neg	Neg	Neg	0.026	0.231	715	Neg	Neg	14	19
G16-2179	24	F	Alpine	GG-II-RR-QQ-SP	Yes	Normal	Normal	Normal	Negative	Good	No	No	Yes	No	None	Yes	One	No	None	inconclusive	Neg	Neg	Neg	Pos	Pos	Neg	Neg	Neg	Neg	Neg	Neg	0.018	0.231	715	Neg	Neg	28	5
G16-2180	24	F	Saanen	GG-IM-RR-QQ-PP	No	Normal	Normal	Impaired	Negative	Good	No	No	No	No	None	No	None	Yes	None	inconclusive	Neg	Neg	Neg	Neg	Neg	Neg	Neg	Neg	Neg	Neg	Neg	0.018	0.231	715	Neg	Neg	14	12
G16-2181	36	F	Saanen	GG-MM-RR-QQ-PP	No	Normal	Normal	Exaggerated	Negative	Good	No	No	No	Yes	One	Yes	More than one	No	None	no signs	Neg	Neg	Neg	Neg	Neg	Neg	Neg	Neg	Neg	Neg	Neg	0.023	0.231	715	Neg	Neg	14	14
G16-2182	24	F	Saanen	GG-II-RR-QQ-PP	No	Normal	Normal	Normal	Negative	Poor	No	No	No	No	None	Yes	One	No	None	no signs	Neg	Pos	Pos	Pos	Pos	Pos	Neg	Pos	Neg	Pos	Neg	0.018	0.235	706	Neg	Neg	14	14
G16-2183	24	F	Saanen	GG-IM-RR-QQ-PP	Yes	Normal	Normal	Normal	Negative	Good	No	No	No	No	None	Yes	More than one	No	None	no signs	Neg	Neg	Neg	Neg	Neg	Neg	Neg	Neg	Neg	Neg	Neg	0.019	0.235	706	Neg	Neg	14	13
G16-2184	24	F	Saanen	GG-MM-RR-QQ-PP	No	Normal	Normal	Normal	Negative	Good	No	No	No	Yes	One	Yes	One	No	None	no signs	Neg	Neg	Neg	Neg	Neg	Neg	Neg	Neg	Neg	Neg	Neg	0.018	0.235	706	Neg	Neg	14	14
G16-2185	24	F	Saanen	GG-IM-RR-QQ-PP	No	Normal	Normal	Impaired	Negative	Good	No	No	No	No	None	Yes	One	No	None	no signs	Neg	Neg	Neg	Neg	Neg	Neg	Neg	Neg	Neg	Neg	Neg	0.028	0.231	715	Neg	Neg	14	14
G16-2186	36	F	Saanen	GG-II-RQ-QQ-SP	No	Normal	Normal	Normal	Negative	Good	No	No	No	Yes	One	Yes	One	Yes	One	no signs	Neg	Neg	Neg	Neg	Neg	Neg	Neg	Neg	Neg	Neg	Neg	0.023	0.235	706	Neg	Neg	7	5
G16-2187	48	F	AN	GG-II-RR-QQ-SP	No	Normal	Abnormal	Exaggerated	Negative	Good	No	No	No	No	None	Yes	None	No	None	inconclusive	Neg	Neg	Neg	Neg	Neg	Neg	Neg	Neg	Neg	Neg	Neg	0.029	0.231	715	Neg	Neg	1	3
G16-2188	36	F	AN	GG-IM-RR-QQ-SP	No	Normal	Normal	Impaired	Negative	Good	No	No	No	Yes	More than one	Yes	More than one	Yes	One	inconclusive	Neg	Neg	Neg	Neg	Neg	Neg	Neg	Neg	Neg	Neg	Neg	0.033	0.235	706	Neg	Neg	13	7
G16-2189	36	F	Saanen	GG-IM-RR-QQ-PP	No	Normal	Normal	Normal	Negative	Good	No	No	No	Yes	One	Yes	One	Yes	One	no signs	Neg	Neg	Neg	Neg	Neg	Neg	Neg	Neg	Neg	Neg	Neg	0.018	0.235	706	Neg	Neg	14	6
G16-2190	36	F	Togg	GG-II-RR-QQ-SP	Yes	Normal	Abnormal	Impaired	Negative	Good	No	No	No	No	None	No	None	No	None	suspect	Neg	Neg	Neg	Neg	Neg	Neg	Neg	Neg	Neg	Neg	Neg	0.024	0.231	715	Neg	Neg	13	7
G16-2191	60	F	Togg	GG-II-RR-QQ-SP	Yes	Normal	Normal	Exaggerated	Negative	Poor	No	No	Yes	Yes	One	Yes	One	Yes	More than one	suspect	Pos	Pos	Pos	Pos	Pos	Pos	Pos	Pos	NST	Pos	Neg	0.034	0.235	706	Neg	Neg	1	3
G16-2192	60	F	Alpine	GG-IM-RR-QQ-PP	No	Normal	Normal	Normal	Negative	Good	No	No	No	No	None	Yes	One	Yes	One	no signs	Neg	Neg	Neg	Neg	Neg	Neg	Neg	Neg	Neg	Neg	Neg	0.018	0.235	706	Neg	Neg	13	16
G16-2193	36	F	Alpine	GG-II-RR-QK-SP	No	Normal	Normal	Impaired	Negative	Poor	No	No	No	No	None	No	None	No	None	inconclusive	Neg	Neg	Neg	Neg	Neg	Neg	Neg	Neg	Neg	Neg	Neg	0.021	0.231	715	Neg	Neg	13	7
G16-2194	36	F	Togg	GG-MM-RR-QQ-PP	Yes	Normal	Normal	Normal	Negative	Good	No	No	No	No	None	No	None	Yes	One	inconclusive	Neg	Neg	Neg	Neg	Neg	Neg	Neg	Neg	Neg	Neg	Neg	0.035	0.235	706	Neg	Neg	13	14
G16-2195	36	F	Togg x	GG-MM-RR-QQ-PP	Yes	Normal	Normal	Impaired	Negative	Good	No	No	No	Yes	One	Yes	One	No	None	suspect	Neg	Neg	Neg	Neg	Neg	Neg	Neg	Neg	Neg	Neg	Neg	0.019	0.235	706	Neg	Neg	13	14
G16-2196	48	F	Saanen	GG-IM-RR-QQ-SP	No	Normal	Normal	Normal	Negative	Good	No	No	No	No	None	Yes	One	No	None	no signs	Neg	Neg	Neg	Neg	Neg	Neg	Neg	Neg	Neg	Neg	Neg	0.022	0.231	715	Neg	Neg	13	16
G16-2197	60	F	Saanen	GG-II-RR-QQ-PP	No	Normal	Normal	Normal	Negative	Good	No	No	No	No	None	Yes	One	Yes	One	no signs	Neg	Neg	Neg	Neg	Neg	Neg	Neg	Neg	Neg	Neg	Neg	0.02	0.235	706	Neg	Neg	13	5
G16-2198	36	F	Saanen	GG-IM-RR-QQ-PP	No	Normal	Normal	Normal	Positive	Good	No	No	No	No	None	Yes	One	No	None	inconclusive	Neg	Neg	Neg	Neg	Neg	Neg	Neg	Neg	Neg	Neg	Neg	0.028	0.235	706	Neg	Neg	13	16
G16-2199	24	F	Saanen	GG-MM-RR-QQ-PP	No	Normal	Normal	Normal	Negative	Good	No	No	No	No	None	Yes	One	No	None	no signs	Neg	Neg	Neg	Neg	Neg	Neg	Neg	Neg	Neg	Neg	Neg	0.016	0.235	706	Neg	Neg	13	15
G16-2200	60	F	Alpine	GG-MM-RR-QQ-PP	No	Normal	Normal	Exaggerated	Negative	Good	No	No	No	No	None	Yes	One	No	None	no signs	Neg	Neg	Neg	Neg	Neg	Neg	Neg	Neg	Neg	Neg	Neg	0.037	0.235	706	Neg	Neg	7	6
G16-2201	60	F	Togg	GG-IM-RR-QQ-PP	No	Normal	Normal	Exaggerated	Negative	Good	No	No	No	No	None	Yes	One	Yes	One	no signs	Neg	Neg	Pos	Pos	Neg	Neg	Neg	Pos	Neg	Pos	Neg	0.025	0.231	715	Neg	Neg	7	6
G16-2202	60	F	Saanen	GG-IM-RR-QQ-PP	Yes	Normal	Abnormal	Exaggerated	Negative	Good	No	No	No	No	None	Yes	One	Yes	One	suspect	Neg	Neg	Neg	Neg	Neg	Neg	Neg	Neg	Neg	Neg	Neg	0.017	0.235	706	Neg	Neg	7	6
G16-2203	36	F	Saanen	GG-IM-RR-QQ-PP	No	Normal	Normal	Exaggerated	Negative	Good	No	No	No	Yes	One	Yes	More than one	No	None	no signs	Neg	Neg	Neg	Neg	Neg	Neg	Neg	Neg	Neg	Neg	Neg	0.024	0.235	706	Neg	Neg	7	5
G16-2204	48	F	Togg	GG-II-RR-QQ-PP	Yes	Normal	Normal	Normal	Negative	Good	No	No	No	Yes	One	Yes	One	No	None	no signs	Neg	Neg	Neg	Neg	Neg	Neg	Neg	Neg	Neg	Neg	Neg	0.031	0.231	715	Neg	Neg	7	5
G16-2205	36	F	Saanen	GG-IM-RR-QQ-PP	No	Normal	Normal	Impaired	Positive	Good	No	Yes	No	Yes	One	Yes	More than one	Yes	One	suspect	Neg	Neg	Neg	Neg	Neg	Neg	Neg	Neg	Neg	Neg	Neg	0.035	0.235	706	Neg	Neg	13	16
G16-2206	60	F	Saanen	GG-II-RR-QQ-SP	No	Normal	Normal	Normal	Negative	Good	No	No	No	No	None	Yes	One	No	None	no signs	Neg	Neg	Neg	Neg	Neg	Neg	Neg	Neg	Neg	Neg	Neg	0.022	0.235	706	Neg	Neg	13	14
G16-2207	48	F	Saanen	GG-MM-RR-QQ-PP	No	Normal	Normal	Normal	Negative	Good	No	No	No	No	None	Yes	One	Yes	One	no signs	Neg	Neg	Neg	Neg	Neg	Neg	Neg	Neg	Neg	Neg	Neg	0.044	0.235	706	Neg	Neg	13	14
G16-2208	24	F	Saanen	GG-II-RR-QQ-SP	No	Normal	Normal	Impaired	Negative	Good	No	No	No	No	None	No	None	No	None	inconclusive	Neg	Neg	Neg	Neg	Neg	Neg	Neg	Neg	Neg	Neg	Neg	0.007	0.235	706	Neg	Neg	7	5
G16-2209	60	F	AN	GG-IM-RR-QQ-SP	No	Normal	Normal	Exaggerated	Negative	Good	No	No	No	No	None	Yes	More than one	No	None	no signs	Neg	Neg	Neg	Neg	Neg	Neg	Neg	Neg	Neg	Neg	Neg	0.023	0.235	706	Neg	Neg	13	7
G16-2210	60	F	Alpine	GG-MM-RR-QQ-PP	No	Normal	Abnormal	Normal	Negative	Good	No	No	No	No	None	No	None	No	None	no signs	Neg	Neg	Neg	Neg	Neg	Neg	Neg	Neg	Neg	Neg	Neg	0.025	0.231	715	Neg	Neg	7	5

## Sheet: Legend
AN	Anglo-Nubian
GG	Golden Guernsey
Lat Rph LN	Lateral retropharyngeal lymph node
Med Rph LN	Medial retropharyngeal lymph node
Mes LN	Mesenteric lymph node
Neg	Negative
NST	No suitable tissue
Pos	Positive
Prefem LN	Prefemoral lymph node
Prescap LN	Prescapular lymph node
RAMALT	Recto-anal mucosa-associated lymphoid tissue
Submand LN	Submandibular lymph node
Togg	Toggenburg
